# Supplementary material for: Functional Characterization of OTU Domain-Containing Deubiquitinases from Plant Pathogenic Fungi Reveals Distinct Immune Modulatory Mechanisms
Source: J Fungi (Basel). 2026 May 14;12(5):361. doi: 10.3390/jof12050361 (PMC13208475; doi:10.3390/jof12050361)
Supplement: Supplementary file 1 [file jof-12-00361-s001.zip]

Archive with 1 entries (1 files):
- jof-4286832-supplementary.pdf
